# Supplementary material for: Retinoprotection by BGP-15, a Hydroximic Acid Derivative, in a Type II Diabetic Rat Model Compared to Glibenclamide, Metformin, and Pioglitazone
Source: Int J Mol Sci. 2020 Mar 19;21(6):2124. doi: 10.3390/ijms21062124 (PMC7139510; doi:10.3390/ijms21062124)
Supplement: Supplementary file 1 [file ijms-21-02124-s001.zip]

Archive with 1 entries (1 files):
- Supplementary Figure 1 without caption.tif
